# Supplementary material for: Structural Investigation of the Interaction Mechanism between Chlorogenic Acid and AMPA Receptor via In Silico Approaches
Source: Molecules. 2022 May 25;27(11):3394. doi: 10.3390/molecules27113394 (PMC9182211; doi:10.3390/molecules27113394)
Supplement: Supplementary file 1 [file molecules-27-03394-s001.zip]

Archive with 1 entries (1 files):
- molecules-1712146-supplementary.pdf
